# Supplementary material for: Antibiotic Use Patterns and Clinical Outcomes in Hospitalized COVID-19 Patients: A Single-Center Observational Cohort Study with Three-Month Follow-Up
Source: Microorganisms. 2026 Jun 5;14(6):1274. doi: 10.3390/microorganisms14061274 (PMC13304473; doi:10.3390/microorganisms14061274)
Supplement: Supplementary file 1 [file microorganisms-14-01274-s001.zip]

Archive with 1 entries (1 files):
- microorganisms-4311657-supplementary.pdf
